# Supplementary material for: Occurrence of Lymphangiogenesis in Peripheral Nerve Autografts Contrasts Schwann Cell-Induced Apoptosis of Lymphatic Endothelial Cells In Vitro
Source: Biomolecules. 2022 Jun 12;12(6):820. doi: 10.3390/biom12060820 (PMC9221261; doi:10.3390/biom12060820)
Supplement: Supplementary file 1 [file biomolecules-12-00820-s001.zip]

Archive with 6 entries (6 files):
- .DS_Store
- Supplementary Figures + Table.pdf
- Supplementary File S1.pdf
- Supplementary Video S1.avi
- Supplementary Video S2.avi
- Supplementary Video S3.avi
